# Supplementary material for: Clinical and biochemical footprints of inherited metabolic disease. XVI. Hematological abnormalities
Source: Mol Genet Metab. Author manuscript; Available in PMC 2025 Jan 22. (PMC11752444; doi:10.1016/j.ymgme.2023.107735)
Supplement: 2 [file NIHMS2044636-supplement-2.xlsx]

## Sheet: master
Supplementary Table S1. List of inherited metabolical diseases with hematologic phenotypes, laboratory investigation, treatment options (if applicable), OMIM references and IEMbase ID.
Disorder (n=264)	Gene	Inheritance	Abormal blood cell morphology	Coagulation abnormalities	Anemias	Abnormal blood count	Hypercoagulability	Marrow abnormality	Other	Diagnostic markers	Specific treatmnt	OMIM	IEMbase code
DISORDERS OF NITROGEN-CONTAINING COMPOUNDS (n=25)
Disorders of pyrimidine metabolism
CAD trifunctional protein deficiency	CAD	AR	Anisocytosis Poikilocytosis		Anemia, dyserythropoietic					Purines and pyrimidines (U), Sialotransferrins (S)	Possibly uridine	616457	IEM0001
Uridine monophosphate synthase deficiency	UMPS	AR	Anisocytosis Poikilocytosis		Anemia, megaloblastic Hypochromia					Purines and pyrimidines (U)	Uridine	258900	IEM0003
Pyrimidine-5'-nucleotidase I deficiency	NT5C3A	AR	Basophilic stippling		Anemia, non-spherocytic, hemolytic with basophilic stippling					Uric acid (U), Glutathione (RBC)	Uridine, possibly ribose	266120;606224;191720	IEM0004
dUTP pyrophosphatase deficiency	DUT	AR				Pancytopenia		Bone marrow aplasia	Macrocytosis	DNA		601266	IEM1084
Disorders of purine metabolism
Adenylate kinase 1 deficiency	AK1	AR	Basophilic stippling		Anemia, non-spherocytic, hemolytic with basophilic stippling					Adenylate kinase activity (Ec), DNA		612631	IEM0019
Adenylate kinase 2 deficiency	AK2	AR							Leukocytosis	DNA		267500	IEM0020
Adenosine deaminase superactivity	ADA	AR			Anemia, hemolytic	Lymphopenia				Purines (U)	ERT, HSCT, gene therapy	608958	IEM1274
NUDT15 deficiency	NUDT15	AD							Leukocytosis	DNA		615792	IEM1277
Disorders of glutathione metabolism
Gamma-glutamylcysteine synthetase deficiency	GCLC	AR			Anemia, hemolytic					Hemoglobin (B), Reticulocytes (B), Glutathione (RBC)	Avoid drugs that precipitate hemolytic crisis in G6PD deficiency (phenobarbital, acetylsalyciclic acid, sulfonamides)	230450	IEM0049
Glutathione synthetase deficiency	GSS	AR			Anemia, hemolytic					5-Oxoproline (U), Hemoglobin (B), Reticulocytes (B), Glutathione (RBC), Lactate (P), blood gas	Na bicarbonate to treat metabolic acidosis, antioxidants (vitamin C, E), N-acetlycysteine, avoid drugs like acetylsalycylic acid, phenopbarbital, sulfonamides)	266130	IEM0050
Glutathione reductase deficiency	GSR	AR			Anemia, hemolytic					Glutathione (P), Bilirubin (P)		138300	IEM0053
Disorders of ammonia detoxification
Ornithine transcarbamylase deficiency	OTC	LX		Coagulopathy						Ammonia (B), ASAT/ALAT (P), Urea (P), Amino acids (P), Orotic acid (U)	Protein restriction, ammonia scavengers, citrulline, liver transplant	311250	IEM0058
Arginase 1 deficiency	ARG1	AR		Coagulopathy						Ammonia (P); Amino acids (P); Orotic acid (U)	Protein restriction, ammonia scavengers	207800	IEM0061
Citrin deficiency	SLC25A13	AR		Coagulation, impaired	Anemia					Ammonia (P); Amino acids (P)	Low carbohydrate diet, MCT oil, ammonia scavengers, liver transplant	605814;603471	IEM0063
Disorders of amino acid transport
Lysinuric protein intolerance	SLC7A7	AR						Hemophagocytosis		Amino acids (P, U), Ammonia (P), Ferritin (S), Lipid panel (S), Orotic acid (U)	Protein restriction, ammonia scavengers, citrulline	222700	IEM0070
Disorders of sulfur amino acid and sulfide metabolism
S-adenosylhomocysteine hydrolase deficiency	AHCY	AR		Coagulopathy						SAM & SAH (P), Amino acids (P)	Methionine or protein restricted diet, phosphatidylcholine and creatine supplements, liver transplant	613752	IEM0100
Cystathionine beta-synthase deficiency	CBS	AR					Thromboembolism			SAM & SAH (P), Amino acids (P)	Pyridoxine; vitamin B12, folate, low protein diet, +/- cysteine; betaine; enzyme therapy in clinical trials	236200	IEM0102
Disorders of branched-chain amino acid metabolism
Isovaleryl-CoA dehydrogenase deficiency	IVD	AR				Pancytopenia Thrombocytopenia Neutropenia			Leukocytosis	Amino acids (P), Organic acids (U), Acylcarnitines (DBS, P), Acylglycines (U), ASAT/ALAT (P), CK (P), Lactate (P), Ammonia (P), Glucose (S), Urinalysis	Protein restricted diet;L- Carnitine; Glycine	243500	IEM0113
3-Methylglutaconyl-CoA hydratase deficiency	AUH	AR				Thrombocytopenia				Organic acids (U), Acylcarnitines (P,DBS)	Protein restriction, L-carnitine	250950	IEM0118
Propionic acidemia due to propionyl-CoA carboxylase subunit alpha deficiency	PCCA	AR			Anemia	Neutropenia Thrombocytopenia		Hemophagocytosis		Acyglycines (U), Amino acids (P), Organic acids (U), Acylcarnitines (P,DBS)	Low protein diet, L-Carnitine , acute management of hyerammonemic crises, orthotopic liver transplant	232000	IEM0124
Propionic acidemia due to propionyl-CoA carboxylase subunit beta deficiency	PCCB	AR			Anemia	Neutropenia Thrombocytopenia			Hemophagocytosis	Acyglycines (U), Amino acids (P), Organic acids (U), Acylcarnitines (P,DBS)	Low protein diet, L-Carnitine , acute management of hyerammonemic crises, orthotopic liver transplant	232000	IEM0125
Methylmalonic aciduria due to methylmalonyl-CoA mutase deficiency	MMUT	AR			Anemia	Neutropenia Thrombocytopenia				Amino acids (P); Organic acids (U); Acylcarnitines (U, P, DBS); Anion gap	Low protein diet, L-Carnitine , vitamin B12, acute management of hyerammonemic crises, orthotopic liver transplant	251000	IEM0127
Disorders of proline and ornithine metabolism
Prolidase deficiency	PEPD	AR			Anemia	Thrombocytopenia				Amino acids (U)		170100;613230	IEM0144
Disorders of serine metabolism
3-phosphoglycerate dehydrogenase deficiency	PHGDH	AR			Anemia, megaloblastic					5-Methyl-THF (CSF), Amino acids (P)	L-serine; Glycine	606879;601851	IEM0181
Disorders of glycine metabolism
Mitochondrial glycine transporter deficiency	SLC25A38	AR			Anemia, sideroblastic Anemia, microcytic, hypochromic Anemia, microcytic					Ferritin (S)		205950	IEM0191
DISORDERS OF VITAMINS, COFACTORS, METALS AND MINERALS (n=41)
Disorders of lipoic acid and iron-sulfur metabolism
Glutaredoxin 5 deficiency	GLRX5	AR			Anemia, sideroblastic					Ferritin (S), Transferrin (S), Lactate (P), Amino acids (P)		205950	IEM0197
ABCB7 deficiency	ABCB7	XL						Ringed sideroblasts on bone marrow		Protoporphyrin (Ec)		301310	IEM0202
NFS1 deficiency	NFS1	AR		Disseminated intravascular coagulation						Lactate (P)		603485	IEM1123
Ferredoxin 2 deficiency	FDX2	AR			Anemia, microcytic Anemia, microcytic, hypochromic					Myoglobin (U), Lactate (P), Organic acids (U)		614585	IEM1121
Disorders of cobalamin metabolism
Intrinsic factor deficiency	CBLIF	AR	Neutrophils, hypersegmented		Anemia, megaloblastic	Pancytopenia				Homocysteine (P), Amino acids (P), Organic acids (U), Holotranscobalamin (P), Vitamin B12 (S)		261000	IEM0205
Cubilin deficiency	CUBN	AR	Neutrophils, hypersegmented		Anemia, megaloblastic	Pancytopenia				Homocysteine (P), Amino acids (P), Organic acids (U), Holotranscobalamin (P), Vitamin B12 (S)		261100	IEM0206
Amnionless deficiency	AMN	AR	Neutrophils, hypersegmented		Anemia, megaloblastic	Pancytopenia				Homocysteine (P); Organic acids (U); Vitamin B12 (S)	Hydroxycobalamin IM	261100	IEM0207
Transcobalamin 2 deficiency	TCN2	AR	Neutrophils, hypersegmented		Anemia, megaloblastic	Pancytopenia				Amino acids (P), Organic acids (U), Holotranscobalamin (P)		275350	IEM0209
Methylmalonic aciduria and homocystinuria, cblF type	LMBRD1	AR	Neutrophils, hypersegmented		Anemia, megaloblastic					Amino acids (P), Organic acids (U), Acylcarnitines (DBS, P), tHcy (P), SAM/SAH (P), Blood count	Hydroxycobalamin	277380	IEM0211
Methylmalonic aciduria and homocystinuria, cblJ type	ABCD4	AR	Neutrophils, hypersegmented		Anemia, megaloblastic					Amino acids (P), Organic acids (U), Acylcarnitines (DBS, P), tHcy (P), SAM/SAH (P)	Hydroxycobalamin	614857	IEM0212
Methylmalonic aciduria and homocystinuria, cblC type	MMACHC	AR	Neutrophils, hypersegmented		Anemia, megaloblastic					Homocysteine, total (P), B12 (S), Blood count, Organic acids (U), Acylcarnitines (DBS, P), Amino acids (P)	Hydroxycobalamin, betaine; folinic acid; L-carnitine; no protein restriction; maintain normal methionine levels (+/- supplementation)	277400	IEM0213
Epi-cblC	MMACHC; PRDX1	AR	Neutrophils, hypersegmented		Anemia, megaloblastic					SAM (P,CSF), Amino acids (P), Organic acids (U), Acylcarnitines (P,DBS)	Hydroxycobalamin	609831;176763	IEM0214
Methylmalonic aciduria and homocystinuria, cblD type	MMADHC	AR	Neutrophils, hypersegmented		Anemia, megaloblastic	Pancytopenia				SAM (P,CSF), Amino acids (P), Organic acids (U), Acylcarnitines (P,DBS)	Hydroxycobalamin, betaine	277410	IEM0215
Methionine synthase reductase deficiency-cblE	MTRR	AR			Anemia, megaloblastic					SAM (P,CSF), Amino acids (P), Organic acids (U)	Hydroxycobalamin, Betaine; Folinic acid	236270	IEM0216
Methionine synthase deficiency	MTR	AR			Anemia, megaloblastic					SAM (P,CSF), Amino acids (P), Organic acids (U)	Hydroxycobalamin, Betaine; Folinic acid	250940	IEM0217
Methylmalonic aciduria, cblA type	MMAA	AR				Pancytopenia				Amino acids (P), Organic acids (U), Acylcarnitines (P,DBS)	Hydroxycobalamin injections, low protein diet, L-carnitine	251100	IEM0218
Methylmalonic aciduria, cblB type	MMAB	AR				Pancytopenia				Amino acids (P), Organic acids (U), Acylcarnitines (P,DBS)	Low protein diet, carnitine, hydroxycobalamin, ammonia scavengers	251110	IEM0219
Methylmalonic aciduria and homocystinuria, cblX type	HCFC1	XL							Macrocytosis	Amino acids (P), Organic acids (U), Acylcarnitines (P,DBS)		309541	IEM0220
Methylmalonic aciduria and homocystinuria due to Ronin deficiency	THAP11	AR							Macrocytosis	Amino acids (P), Organic acids (U), Acylcarnitines (P,DBS)		609119	IEM1125
Methylmalonic aciduria and homocystinuria due to ZNF143 deficiency	ZNF143	AR							Macrocytosis	Amino acids (P), Organic acids (U), Acylcarnitines (P,DBS)		603433	IEM1256
Disorders of folate metabolism
Proton-coupled folate transporter deficiency	SLC46A1	AR			Anemia, megaloblastic	Pancytopenia				Folate (S), 5-Methyl-THF (CSF), Blood count (B), Immunoglobulins (S)		229050	IEM0221
5,10-methylenetetrahydrofolate reductase deficiency	MTHFR	AR					Thromboembolic episodes			Amino acids (P); Homocysteine (P); 5-Methyltetrahydrofolate (CSF), Folate (S)	Betaine, folinic acid or mefolinate, vitamin B12 , vitamin B6	236250	IEM0223
5,10-Methylene-tetrahydrofolate dehydrogenase deficiency	MTHFD1	AR			Anemia, megaloblastic Hemolytic uremic syndrome (atypical)	Thrombocytopenia				Amino acids (P); Homocysteine (P); 5-Methyltetrahydrofolate (CSF), Folate (S)		172460	IEM0224
Dihydrofolate reductase deficiency	DHFR	AR			Anemia, megaloblastic	Pancytopenia				LDH (P), Hb (B), Folates (B, CSF)	Folinic acid	126060	IEM0225
Folate transporter 1 deficiency	SLC19A1	AR			Anemia, megaloblastic					Homocysteine (P), Hemoglobin (B)		600424	IEM1254
Disorders of thiamine metabolism
Thiamine transporter 1 deficiency (Rogers syndrome)	SLC19A2	AR			Anemia, sideroblastic	Thrombocytopenia				Lactate (P), Glucose (S)	Thiamine	603941	IEM0229
Disorders of niacin and NAD metabolism
NAD(P)HX dehydratase deficiency	NAXD	AR				Pancytopenia				DNA		615910	IEM0244
Disorders of pantothenate metabolism
Pantothenate kinase 2 deficiency (Hallervorden-Spatz disease)	PANK2	AR	Spiculated red cells							Iron (brain), DNA	Possible iron chelation, possible panthotenate	234200	IEM0246
Disorders of vitamin K metabolism
γ-Glutamyl carboxylase deficiency	GGCX	AR		Bleeding tendency Epistaxis						Coagulation factors (Blood)		277450	IEM0271
Vitamin K epoxide reductase deficiency	VKORC1	AR		Bleeding tendency						Coagulation factors (Blood)		607473	IEM0272
Microsomal epoxide hydrolase deficiency	EPHX1	AR			Anemia					Bile acids (S)		607748	IEM0273
Disorders of copper metabolism
Copper-transporting ATPase subunit beta deficiency (Wilson disease)	ATP7B	AR		Coagulopathy	Anemia, hemolytic Hemolysis	Thrombocytopenia			Leukocytosis	ASAT/ALAT (P); Copper (S, U); Ceruloplasmin (S)	Penicillamine with pyridoxine ; Trientine ; Zinc sulphate	277900	IEM0279
Copper-transporting ATPase subunit alpha deficiency (Menkes disease)	ATP7A	AR			Anemia	Neutropenia				Copper (S, U), Ceruloplasmin (S)	Copper chloride or L-histidine IV or SC	309400	IEM0280
Disorders of iron metabolism
Hereditary ceruloplasmin deficiency	CP	AR			Anemia, microcytic					Ceruloplasmin (S), Ferritin (S)		604290	IEM0292
Matriptrase 2 deficiency	TMPRSS6	AR			Anemia, microcytic					Ferritin (S), Transferrin saturation, Hepcidin (P)		206200	IEM0293
Hereditary transferrin deficiency	TF	AR			Anemia, hypochromic					Iron (LI)		209300	IEM0294
Transferrin receptor deficiency	TFRC	AR			Anemia	Neutropenia Thrombocytopenia				B cells, circulating (B), IgG(S)		616740	IEM0295
Divalent metal transporter 1 deficiency	SLC11A2	AR			Anemia, microcytic					Iron (S, LI), Transferrin saturation, Ferriitin (S)		206100	IEM0296
BMP6 deficiency	BMP6							Iron overload		Ferriitin (S)		112266	IEM1444
Endosomal ferrireductase deficiency	STEAP3	AD			Anemia, microcytic, hypochromic			Iron overload		DNA		615234	IEM1445
Disorders of zinc metabolism
Hyperzincemia and hypercalprotectinemia	PSTPIP1	AD			Anemia					DNA		604416	IEM1258
DISORDERS OF CARBOHYDRATES (n=18)
Disorders of carbohydrate transport and absorption
Glucose transporter 1 deficiency	SLC2A1	AD, AR			Anemia, hemolytic					Glucose (P, CSF)	Ketogenic diet, clinical trials with triheptanoin	606777;612126;601042;614847	IEM0314
Galactose-1-phosphate uridyltransferase deficiency	GALT	AR			Anemia, hemolytic					Chemistry (P,U), Oligosaccharides (U), Amino acids (P)	Galactose restriction	230400	IEM0322
Disorders of the pentose phosphate pathway and polyol metabolism
Glucose-6-phosphate dehydrogenase deficiency	G6PD	XL			Anemia, hemolytic					LDH (P), Bilirubin (P), Reticulocytes (B)		300908	IEM0327
Transaldolase deficiency	TALDO1	AR			Anemia	Thrombocytopenia			Leukocytosis	ASAT/ALAT (P), ALP (S), GGT (S), Glucose (S), Total/direct bilirubin (S), Ferritin (S), Polyol (U)	Liver transplant	606003	IEM0329
Glycogen storage diseases
Glucose-6-phosphate transporter deficiency	SLC37A4	AR		Bleeding tendency		Neutropenia				ASAT/ALAT (P), CK (P), Lactate (P), Glucose (P), Biotinidase (P)	Frequent meals, uncooked cornstarch, filgrastim (G-CSF), neutropenia responds to empagliflozin	232220	IEM0355
Alpha-glucosidase deficiency (Pompe disease)	GAA	AR	Vacuolated lymphocytes							ASAT/ALAT (P), CK (P), Glycogen (M)	Alglucosidase alpha	232300	IEM0356
Lysosome-associated membrane protein 2 deficiency (Danon disease)	LAMP2	XL	Vacuolated lymphocytes							ASAT/ALAT (P), CK (P), Glycogen (M)		300257	IEM0367
HOIL1 interacting protein deficiency	RNF31	AR			Anemia					DNA		612487	IEM1135
Disorders of gluconeogenesis
Glucose-6-phosphatase deficiency (von Gierke disease, GSD1a)	G6PC	AR		Bleeding tendency						ASAT/ALAT (P), Lactate (P), Glucose (S), Glycogen (L), Biotinidase (P)	Frequent meals, uncooked cornstarch	232200	IEM0370
Disorders of glycolysis
Hemolytic anemia due to hexokinase 1 deficiency	HK1	AR			Anemia, hemolytic					Bilirubin (P), Blood count (B), DNA		235700	IEM0374
Glucose-6-phosphate isomerase deficiency	GPI	AR			Anemia, hemolytic Hemolytic crisis					Bilirubin, unconjugated (P), Hemoglobin (B), Reticulocytes (B), Enzyme activity		615802	IEM0379
Muscle phosphofructokinase deficiency (Tarui disease)	PFKM	AR			Anemia, hemolytic					CK (P), Glycogen (M), Uric acid (P)		232800	IEM0380
Aldolase A deficiency	ALDOA	AR			Anemia, hemolytic					Bilirubin (P), Reticulocytes (B), Aldolase A (Ec)		611881	IEM0381
Triosephosphate isomerase deficiency	TPI1	AR			Anemia, hemolytic					Dihydroxyacetone phosphate (Ec)		615512	IEM0382
Triosephosphate isomerase deficiency	TPI1	AR			Anemia					Dihydroxyacetone phosphate (Ec)		615512	IEM0382
Phosphoglycerate kinase deficiency	PGK1	XL			Anemia, hemolytic					Reticulocytes (B)		300653	IEM0383
Pyruvate kinase deficiency	PKLR	AR	Spiculated red cells		Anemia, hemolytic Hemolytic crisis		Thrombosis			Bilirubin, unconjugated (P) , Ferritin (S), Hemoglobin (B), Reticulocytes (B)		266200	IEM0386
Bisphosphoglycerate mutase deficiency	BPGM	AR			Anemia, hemolytic					Hemoglobin (B)		222800	IEM1661
MITOCHONDRIAL DISORDERS OF ENERGY METABOLISM (n=31)
Disorders of the Krebs cycle
Fumarate hydratase deficiency	FH	AR				Neutropenia				Lactate (P), Organic acids (U), Catecholamines (P, U)	Alpha-adrenergic receptor blocker	606812	IEM0401
Disorders of mitochondrial carriers
Mitochondrial dicarboxylate transporter deficiency	SLC25A10	AR			Anemia, microcytic, hypochromic					DNA		606794	IEM1139
Disorders of complex I subunits
NADH dehydrogenase beta subcomplex subunit 11 deficiency	NDUFB11	XL			Anemia, sideroblastic					Lactate (P,CSF)		252010	IEM0429
Disorders of complex III subunits
UQCRFS1 deficiency	UQCRFS1	AR			Anemia					DNA		618775	IEM1483
Disorders of complex IV subunits
Cytochrome c oxidase subunit 4I1 deficiency	COX4I1	AR							Macrocytosis	DNA		123864	IEM1216
Disorders of complex IV assembly and ancillary proteins
Cytochrome c oxidase assembly factor 10 deficiency	COX10	AR			Anemia					Lactate (P), Hemoglobin (B)		220110;256000	IEM0470
Cytochrome c oxidase assembly factor 16 deficiency	COX16	AR		Coagulopathy						Lactate (P), Glucose (P), Organic acids (U), Acylcarnitines (P,DBS)		618064	IEM1514
Disorders of complex V subunits
Mitochondrial ATP synthase F0 subunit 6 deficiency	MT-ATP6	MT			Anemia, sideroblastic					Lactate (P)		516060	IEM0484
Disorders of mitochondrial cytochrome synthesis and incorporation
Mitochondrial cytochrome c deficiency	CYCS	AD				Thrombocytopenia				Thrombocytes (B)		612004	IEM0489
Disorders of mitochondrial DNA depletion, multiple deletion, or intergenomic communication
Mitochondrial deoxyguanosine kinase deficiency	DGUOK	AR						Thrombocytopenia		a-fetoprotein (S), Lactate (P), Amino acids (P), Sialotrasferrins (S)		251880;601465	IEM0493
FBXL4 deficiency	FBXL4	AR				Neutropenia				Lactate (P)		615471	IEM0502
Disorders of mitochondrial transcription and RNA transcript processing
CCA-adding tRNA-nucleotidyltransferase deficiency	TRNT1	AR			Anemia, sideroblastic Microcytosis					IgG (serum), Amino acids (P)		616959	IEM0507
Pseudouridine synthase 1 deficiency	PUS1	AR			Anemia, sideroblastic					Lactate (P)		600462	IEM0511
tRNA 5-methylaminomethyl-2-thiouridylate-methyltransferase deficiency	TRMU	AR		Coagulopathy						Lactate (P)		613070	IEM0514
Mitochondrial RNA-processing endoribonuclease deficiency	RMRP	AR				Lymphopenia				DNA		607095;250250;250460	IEM0515
Mitochondrial RNA polymerase deficiency	POLRMT					Thrombocytopenia				Lactate (P), 5-Methyl-THF (CSF)		601778	IEM1534
Mitochondrial ribosomopathies
Mitochondrial oxodicarboxylate carrier deficiency	SLC25A21	AR			Anemia, microcytic, hypochromic					Organic acids (U), Quinolinic acid (U)		607571	IEM1209
Disorders of mitochondrial tRNA incorporation and recycling
Mitochondrial leucyl-tRNA synthetase deficiency	LARS2	AR			Anemia, sideroblastic					Lactate (P)		615300	IEM0560
Mitochondrial seryl-tRNA synthetase deficiency	SARS2	AR				Pancytopenia				Lactate (P), Uric acid (S)		613845	IEM0563
Mitochondrial tyrosyl-tRNA synthetase deficiency	YARS2	AR			Anemia, sideroblastic					Lactate (P), Blood count		613561	IEM0564
Mitochondrial tyrosyl-tRNA synthetase deficiency	YARS2	AR			Anemia					Lactate (P), Blood count		613561	IEM0564
Mitochondrial glutamyl-tRNA(Gln) amidotransferase subunit A deficiency	QRSL1	AR			Anemia					Lactate (P)		617209	IEM0569
Mitochondrial glutamyl-tRNA(Gln) amidotransferase subunit C deficiency	GATC	AR			Anemia					Lactate (P)		617210	IEM0570
Mitochondrial glutamyl-tRNA(Gln) amidotransferase subunit B deficiency	GATB	AR			Anemia					Lactate (P)		603645	IEM1159
Disorders of mitochondrial phospholipid metabolism
Tafazzin deficiency (Barth syndrome)	TAZ	XL				Neutropenia				Organic acids (U), Lipid panel (S), Urinalysis, 3-Methylglutaconic acid (U), 3-Methylglutaric acid (U), Carnitine, free (P), Blood count, Elamipretide		302060	IEM0583
MICOS complex subunit MIC13 deficiency	MICOS13	AR		Coagulopathy						Lactate (P), Organic acids (U)		616658	IEM1375
Disorders of mitochondrial protein import
TIMM14 deficiency	DNAJC19	AR			Anemia, microcytic, hypochromic					Organic acids (U), CK (P), Lactate (P), 3-Methylglutaconic acid (U), Blood count		610198	IEM0585
Disorders of mitochondrial protein quality control
CLPB deficiency	CLPB	AR				Neutropenia				DNA		616271	IEM0594
HSPA9 deficiency	HSPA9	AR			Anemia, sideroblastic			Ringed sideroblasts on bone marrow		Bone marrow stain; DNA		182170	IEM0597
Oxa1-like deficiency	OXA1L				Anemia					Amino acids (P), Iron (S)		601066	IEM1543
Other disorders of mitochondrial homeostasis
Sideroflexin 4 deficiency	SFXN4	AR			Anemia, macrocytic					Lactate (P)		615578	IEM0609
DISORDERS OF LIPIDS (n=21)
Disorders of fatty acid oxidation and transport
Isolated deficiency of long-chain 3-hydroxyacyl-CoA dehydrogenase	HADHA	AD						Hemophagocytosis		Organic acids (U), Acylcarnitines (DBS, P), ASAT/ALAT (P), CK (P), Lactate (P), Ammonia (P), Glucose (S), Dicarboxylic acids (U)	Frequent feeds, low-fat diet, MCT supplementation; triheptanoin	600890	IEM0636
Fatty acid transport protein 4 deficiency	SLC27A4	AR							Eosinophilia	DNA		608649	IEM0638
Disorders of cytoplasmic triglyceride metabolism
Lipin 2 deficiency (Majeed syndrome)	LPIN2	AR			Anemia, dyserythropoietic Anemia, microcytic, hypochromic	Neutropenia				DNA		609628	IEM0658
Diacylglycerol acyltransferase deficicncy	DGAT1	AR			Anemia					ASAT/ALAT (P), Albumin (S), IgG(S)		615863	IEM0659
CGI-58 deficiency	ABHD5	AR	Vacuolated lymphocytes							ASAT/ALAT (P)		275630	IEM0660
Adipose triglyceride lipase deficiency	PNPLA2	AR	Vacuolated granulocytes with lipid droplets (Jordans’ anomaly)							CK (P)		610717	IEM0661
Disorders of non-mitochondrial phospholipid metabolism
Diacylglycerol kinase ε deficiency	DGKE	AR			Hemolytic uremic syndrome (atypical)					DNA		615008	IEM0675
Disorders of eicosanoid metabolism
Thromboxane synthase deficiency	TBXAS1	AR			Anemia	Thrombocytopenia			Leukocytosis	DNA		231095	IEM0684
Prostaglandin transporter deficiency	SLCO2A1	AR			Anemia					DNA		259100;119900;259100	IEM0686
Cytosolic phospholipase A2α deficiency	PLA2G4A	AR			Anemia					DNA		600522	IEM1072
Disorders of phosphoinositide metabolism
Phosphatidylinositol 3-kinase regulatory subunit 1 deficiency (SHORT syndrome)	PIK3R1	AD				Lymphopenia				IgG; IgA; IgM (S)		269880;616005	IEM0700
Scavenger receptor B1 deficiency (SCARB1)	SCARB1	AD, AR		Platelet function, abnormal						HDL cholesterol (P)		601040;610762	IEM1039
Disorders of lipoprotein metabolism
Microsomal triglyceride transfer protein deficiency	MTTP	AR	Acanthocytosis Spiculated red cells	Bleeding tendency						LDL/HDL cholesterol (P), Apo B (P), Vitamins A/E (P)		200100;157147	IEM0723
Apolipoprotein E deficiency	APOE	AR	Cytoplasmic granules (histiocytes) Sea blue histiocytes			Thrombocytopenia				Lipid panel (S)	Statins, niacin, fibrates	617347	IEM0725
Disorders of cholesterol biosynthesis
Mevalonate kinase deficiency	MVK	AR			Anemia	Thrombocytopenia			Leukocytosis	Leucotriens (P), Organic acids (U)	Inflammatory control (non-steroidal anti-inflammatory drugs, corticosteroids, IL-1 targeting biologic agents, TNF-alpha blockade, allogenic stem cell transplantation)	610377	IEM0740
Disorders of steroid metabolism
MIRAGE syndrome	SAMD9	AD				Thrombocytopenia				Steroids (P), Corticotropin (P)		617053	IEM1497
Disorders of bile acid synthesis
3β-Hydroxy-Δ5-C27-steroid dehydrogenase-isomerase deficiency	HSD3B7	AR		Vit K responsive bleeding						Bile acids (P,U); Bilirubin, conjugated (P); Vitamins D/E		607764	IEM0779
Oxysterol 7α-hydroxylase deficiency	CYP7B1	AR		Vit K responsive bleeding						Bile acids (U), Sterols (P), Vitamin E (P)	Chenodeoxycholic acid, liver transplant	603711	IEM0781
Sterol 27-hydroxylase deficiency	CYP27A1	AR						Foam cells		Lipid panel (S); Sterols (P); Cholestane pentol glucuronide (U); 25-Hydroxy-Vitamin D (P)	Chenodeoxycholic acid, HMG-CoA reductase inhibitors, low density lipoprotein apheresis	213700	IEM0782
α-Methylacyl-CoA racemase deficiency	AMACR	AR		Vit K responsive bleeding						Bile acids (U), VLCFA (P), Vitamins D/E (P)	Cholic acid	604489	IEM0783
Congenital bile acid synthesis defect ABCD3	ABCD3	AR			Anemia					Bile acids (P), ASAT/ALAT (P), Iron (S)		616278	IEM1187
STORAGE DISORDERS (n=29)
Neuronal ceroid lipofuscinosis
CLN3 disease	CLN3	AR	Vacuolated lymphocytes Sea blue histiocytes							Peripheral smear, DNA	In trial gene therapy (NCT03770572)	204200	IEM0821
Sphingolipidoses
Glucocerebrosidase deficiency (Gaucher disease)	GBA	AR			Anemia	Thrombocytopenia Pancytopenia		Foam cells Hemophagocytosis		Glucosylsphingosine (S); Chitotriosidase (B)	Enzyme replacement therapy, substrate reduction, bone marrow transplantation	230800	IEM0832
Gaucher disease-like disorder due to saposin C deficiency	PSAP	AR			Anemia	Thrombocytopenia		Foam cells		Sulfatides (U), Protein (CSF), Lysosomal enzymes (DBS)		610539	IEM0833
Acid sphingomyelinase deficiency	SMPD1	AR				Pancytopenia Thrombocytopenia		Foam cells		Enzyme activity (WBC)		257200;607616	IEM0834
Beta-galactosidase-1 deficiency (Morquio syndrome type B)	GLB1	AR	Vacuolated lymphocytes (Alder) Reilly bodies					Foam cells		Oligosaccharides (U), Lysosomal enzymes (DBS)	In trial gene therapy (NCT03952637)	230500	IEM0835
Beta-hexosaminidase subunit beta deficiency (Sandhoff disease)	HEXB	AR	Vacuolated lymphocytes					Foam cells		Oligosaccharides (U), Lysosomal enzymes (DBS)		268800	IEM0837
Acid ceramidase deficiency, inflammatory phenotype (Farber disease)	ASAH1	AR						Foam cells		Lysosomal enzymes (DBS)		228000	IEM0845
Combinded saposin deficiency	PSAP	AR						Foam cells		Sulfatides (U), Protein (CSF), Lysosomal enzymes (DBS)		611721	IEM0847
Oligosaccharidoses
Alpha-neuraminidase deficiency	NEU1	AR	Vacuolated lymphocytes					Foam cells		Oligosaccharides (U), Lysosomal enzymes (DBS)		256550	IEM0848
Cathepsin A deficiency	CTSA	AR	Vacuolated lymphocytes					Foam cells		Oligosaccharides (U), Lysosomal enzymes (DBS)		256540	IEM0849
Alpha-mannosidase B deficiency	MAN2B1	AR	Vacuolated lymphocytes					Foam cells		Oligosaccharides (U), Lysosomal enzymes (DBS)	Recombinant enzyme replacement therapy (velmanase alfa); HCT	248500	IEM0850
Beta-mannosidase deficiency	MANBA	AR						Foam cells		Enzyme activity (DBS,WBC), Oligosaccharides (U)		248510	IEM0851
Alpha-L-fucosidase deficiency	FUCA1	AR	Vacuolated lymphocytes					Foam cells		Enzyme activity (DBS,WBC), Fucose (U)	Bone marrow transplant	230000	IEM0853
Aspartylglucosaminidase deficiency	AGA	AR	Vacuolated lymphocytes							Enzyme activity (DBS,WBC), Aspartylglucosamine (U)		208400	IEM0854
Mucolipidoses
UDP-N-acetylglucosamine-1-phosphotransferase subunit alpha/beta deficiency	GNPTAB	AR						Foam cells		Oligosaccharide (U), Glycosaminoglycans, Enzyme activity (S)		252600	IEM0855
Mucolipin 1 deficiency	MCOLN1	AR						Foam cells		G ASATrin (S)		252650	IEM0857
Mucopolysaccharidoses
Alpha-iduronidase deficiency	IDUA	AR	(Alder) Reilly bodies							Total GAGs (U), Dermatan sulfate (U), Heparan sulfate (U), Enzyme activity (WBC)	Hematopoietic cell transplantation (HCT), enzyme replacement therapy (laronidase)	607014;607015;607016	IEM0858
Iduronate 2-sulfatase deficiency (Hunter disease)	IDS	XL	(Alder) Reilly bodies							Total GAGs (U), Dermatan sulfate (U), Heparan sulfate (U), Enzyme activity (WBC)	Enzyme replacement therapy (idursulfase)	309900	IEM0859
Heparan N-sulfatase deficiency (Sanfilippo A)	SGSH	AR	(Alder) Reilly bodies							Mucopolysaccharides (U); Enzyme assay (DBS, L, F)	Clinical trial with intracerebroventricular infusion of chimeric fusion of recombinant enzyme +IGF2	252900	IEM0860
N-acetylglucosaminidase deficiency (Sanfilippo B)	NAGLU	AR	(Alder) Reilly bodies							Mucopolysaccharides (U); Enzyme assay (DBS, S, F)	Clinical trial with intracerebral adenovirus associated viral vector containing human NAGLU cDNA	252920	IEM0861
Heparan-alpha-glucosaminide N-acetyltransferase deficiency (Sanfilippo C)	HGSNAT	AR	(Alder) Reilly bodies							Mucopolysaccharides (U); Enzyme assay (DBS, L, F)		252930	IEM0862
N-acetylglucosamine 6-sulfatase deficiency (Sanfilippo D)	GNS	AR	(Alder) Reilly bodies							Mucopolysaccharides (U); Enzyme assay (DBS, L, F)		252940	IEM0863
N-acetylgalactosamine 6-sulfatase deficiency (Morquio A)	GALNS	AR	(Alder) Reilly bodies							Total GAGs (U), Keratan sulfate (U), Enzyme activity (WBC)	Elosulfase	253000	IEM0864
N-acetylgalactosamine 4-sulfatase deficiency	ARSB	AR	(Alder) Reilly bodies							Total GAGs (U), Dermatan sulfate (U), Enzyme activity (WBC)	Galsulfase	253200	IEM0866
Beta-glucuronidase deficiency (Sly disease)	GUSB	AR	(Alder) Reilly bodies							Total GAGs (U), Dermatan sulfate (U), Heparan sulfate (U), Enzyme activity (S, WBC)	Vestronidase	253220	IEM0867
Mucopolysaccharidosis-plus syndrome	VPS33A	AR	Granulation in lymphocytes		Anemia	Thrombocytopenia		Foam cells Bone marrow hypoplasia		Mucopolysaccharides (U), Oligosaccharides (U)		617303	IEM0869
Disorders of lysosomal cholesterol metabolism
Niemann-Pick disease type C1	NPC1	AR	Sea blue histiocytes					Foam cells Blue histiocytes Hemophagocytosis		Oxysterols (P); Filipin staining (F)	Miglustat; experimental intrathecal or intravenous 2-hydroxypropyl-beta-cyclodextrin; oral Arimoclomol	257220	IEM0870
Niemann-Pick disease type C2	NPC2	AR	Sea blue histiocytes					Foam cells Blue histiocytes		Oxyterols (P), filipin test (F)		607625	IEM0871
Lysosomal acid lipase deficiency (Wolman disease)	LIPA	AR	Spiculated red cells		Anemia	Thrombocytopenia		Hemophagocytosis		Lipid panel (S), , Enzyme activity (S)	Enzyme replacement therapy	278000	IEM0872
DISORDERS OF TETRAPYRROLES (n=8)
Disorders of heme metabolism
Erythroid 5-aminolevulinate synthase deficiency	ALAS2	XL			Anemia, microcytic, hypochromic			Syderoblasts (bone marrow)		Porphyrins (U,RBC)		300751	IEM0786
Uroporphyrinogen III synthase deficiency	UROS	AR			Anemia, microcytic, hypochromic					Porphyrins (U, RBC, stools)	Bone marrow transplant	263700	IEM0790
Ferrochelatase deficiency	FECH	AD			Anemia Microcytosis					Free protorphyrin (RBC); Fluorescence scanning (P)	Afamelanotide	177000	IEM0795
GATA1 deficiency	GATA1	XL			Anemia, macrocytic	Thrombocytopenia Neutropenia				Reticulocytes (B)			IEM0796
NADH-cytochrome b5 reductase deficiency	CYB5R3	AR							Methemoglobin	DNA		250800	IEM0798
Cytochrome b5 deficiency	CYB5A	AR							Methemoglobin	Steroids (P)		250790	IEM0799
Heme oxygenase 1 deficiency	HMOX1	AR			Anemia, hemolytic					DNA		614034	IEM0800
CLPX deficiency	CLPX	AD			Anemia, microcytic, hypochromic					Protoorphyrin (RBC)		618015	IEM1189
CONGENITAL DISORDERS OF GLYCOSYLATION (n=45)
Disorders of N-linked glycosylation
MPI-CDG	MPI	AR		Coagulopathy			Thrombosis			Sialotransferins (S), Coagulation factors (P), Albumin (S)		602579	IEM0909
DPAGT1-CDG	DPAGT1	AR		Coagulopathy						Sialotrasferrins (S), Antithrombin III (P)		608093	IEM0910
ALG1-CDG	ALG1	AR		Coagulopathy		Thrombocytopenia				Sialotransferrins (S), IGG (P), B cells, circulating (blood), Protein C (S)		608540	IEM0914
ALG2-CDG	ALG2	AR		Coagulopathy						Factor XI (B), Sialotrasferrins (S)		607906	IEM0915
ALG11-CDG	ALG11	AR		Coagulopathy					Leukocytosis	Factor XI (B), Antithrombin III (P), Sialotrasferrins (S)		613661	IEM0916
RFT1-CDG	RFT1	AR		Coagulopathy			Thrombosis			Sialotransferins (S), ASAT/ALAT (P), Coagulation factors (P)		612015	IEM0917
ALG3-CDG	ALG3	AR		Coagulopathy						Antithrombin III (P), Protein S (S), Sialotrasferrins (S)		601110	IEM0918
ALG9-CDG	ALG9	AR		Coagulopathy						Lipid panel (S), Sialotransferrins (S), Albumin (S), Factor XI (B)		608776	IEM0919
ALG12-CDG	ALG12	AR		Coagulopathy		Thrombocytopenia				ASAT/ALAT (P), Glucose (S), Lipid panel (S), Sialotransferrins (S), IGF BP3, Antithrombin III (P)		607143	IEM0920
ALG6-CDG	ALG6	AR		Coagulopathy						Factor XI (B), Sialotrasferrins (S), ASAT/ALAT (P)		603147	IEM0921
ALG8-CDG	ALG8	AD, AR		Coagulopathy	Anemia	Thrombocytopenia				CK (P), Sialotransferrins (S), Albumin (S), Coagulation factors (P)		608104	IEM0922
MGAT2-CDG	MGAT2	AR		Bleeding tendency Coagulopathy						ASAT/ALAT (P), CK (P), Sialotransferrins (S), Coagulation factors (P)		212066	IEM0931
STT3B-CDG	STT3B	AR				Thrombocytopenia				Sialotrasferrins (S)		615597	IEM1193
DDOST-CDG	DDOST	AR		Coagulopathy						Factor XI (B), Proteins C/S (S), Sialotrasferrins (S)		614507;602202	IEM1192
B4GALT1-CDG	B4GALT1	AR		Perinatal bleeding diathesis Coagulopathy						Antithrombin (B), Factor XI (B), Sialotrasferrins (S)		607091	IEM1194
MAN2B2-CDG	MAN2B2	AR			Anemia	Lymphopenia Thrombocytopenia				Sialotransferrins (S), C-reaktive protein, CRP (P), IgE (S)		618899	IEM1549
Disorders of glycosylphosphatidylinositol biosynthesis
PIGM-CDG	PIGM	AR					Thrombosis			Flow cytometry of GPI markers (Gr)		610293	IEM0977
PIGT-CDG	PIGT	AR			Hemolysis					ALP (P), GPI-anchored proteins (WBC, F)		615398	IEM0982
Disorders of dolichol metabolism
SRD5A3-CDG	SRD5A3	AR		Coagulopathy						Antithrombin III (P), Protein C (S), Sialotrasferrins (S)		612379	IEM0993
DPM1-CDG	DPM1	AR		Coagulopathy						Factor XI (B), Sialotrasferrins (S)		608799	IEM0995
DPM3-CDG	DPM3	AR		Coagulopathy						ASAT/ALAT (P), CK (P), Sialotransferrins (S), Dolichol-P-mannose (S), Factor XI (B)		612937	IEM0997
MPDU1-CDG	MPDU1	AR		Coagulopathy						Sialotrasferrins (S), Antithrombin III (P)		609180	IEM0998
Disorders of monosaccharide synthesis and interconversion
PGM1-CDG	PGM1	AR		Coagulopathy			Thrombosis			ASAT/ALAT (P), CK (P), Ammonia (P), Sialotransferrins (S), Antithrombin III (P)		614921	IEM1003
PGM3-CDG	PGM3	AR				Neutropenia				Sialotransferrins (S), Normal B-cell (CD19+) count		615816;172100	IEM1004
Ubiquitous glucose-6-phosphatase deficiency	G6PC3	AR			Anemia	Neutropenia Thrombocytopenia				Blood count; DNA		612541	IEM1005
Disorders of Golgi transport
SLC35A1-CDG	SLC35A1	AR	Macrothrombocytopenia	Bleeding tendency		Thrombocytopenia				Sialotrasferrins (S)		603585	IEM1008
SLC35C1-CDG	SLC35C1	AR							Neutrophilia Bombay phenotype	Neutrophil motility/rolling (B)		266265	IEM1011
Disorders of vesicular trafficking
Conserved oligomeric Golgi complex subunit 1 deficiency	COG1	AR				Thrombocytopenia				Sialotransferrins (S)		611209	IEM1013
Component of COG complex 6 deficiency	COG6	AR						Hemophagocytosis		ASAT/ALAT (P), CK (P), Lactate (P), Sialotransferins (S), Vitamins A, D, E, K (S)		606977;614576	IEM1016
Conserved oligomeric Golgi complex subunit 8 deficiency	COG8	AR		Coagulopathy						Factor XI (B), Protein C (S), Sialotrasferrins (S)		611182	IEM1018
Jagunal 1 deficiency	JAGN1	AR				Neutropenia				DNA		616022	IEM1019
Congenital dyserythropoietic anemia type 2	SEC23B	AR			Anemia, dyserythropoietic					Bilirubin (P), Acidified serum test, HEMPAS test		224100	IEM1020
Cohen syndrome VPS13B-CDG	VPS13B	AR				Neutropenia				Sialotrasferrins (S)		216550	IEM1023
Conserved oligomeric Golgi complex subunit 2 deficiency	COG2	AR		Coagulopathy						Sialotrasferrins (S), Ceruloplasmin (S), Copper (S)		606974	IEM1199
VPS45 deficiency	VPS45	AR				Neutropenia				DNA		615285	IEM1413
NBAS deficiency	NBAS	AR	Pelger Huet bodies	Coagulopathy						ASAT/ALAT (P), DNA		608025	IEM1415
Famillial hemophagocytic lymphohistiocytosis type 3	UNC13D	AR				Pancytopenia				ASAT/ALAT (P), Neopterin (U), DNA		608898	IEM1419
Grey platelet syndrome	NBEAL2	AR		Bleeding tendency		Thrombocytopenia				DNA		139090	IEM1432
Combined factor V and factor VIII deficiency type 1	LMAN1	AR		Bleeding tendency						Coagulation factors (P)		227300	IEM1433
Combined factor V and factor VIII deficiency type 2	MCFD2	AR		Bleeding tendency						DNA		613625	IEM1434
RINT1-CDG	RINT1	AR		Coagulopathy						ASAT/ALAT (P), DNA		618641	IEM1675
VPS4A deficiency	VPS4A	AR			Anemia					DNA		609982	IEM1518
Disorders of Golgi homeostasis
ATP6AP1-CDG	ATP6AP1	XL							Leukocytosis	Sialotransferrins (S); Ceruloplasmin (S); Copper (S); IgG (S)		300972	IEM1027
SLC37A4-CDG	SLC37A4	AD		Coagulopathy	Anemia	Thrombocytopenia				ASAT/ALAT (P), CK (P), Lactate (P), Glucose (P), Biotinidase (P)	Frequent meals, uncooked cornstarch, filgrastim		IEM1670
ATP6AP2-CDG	ATP6AP2	XL		Coagulopathy						Sialotransferins (S), ASAT/ALAT (P); IgG (S); Factor XI (B)		300423	IEM1028
METABOLISM OF HETEROCYCLIC COMPOUNDS (n=31)
Disorders of nucleotide and nucleic acid metabolism
STING superactivity	TMEM173	AD				Lymphopenia				CRP (P); Interferon-stimulated genes or interferon signature (PBMC); Erythrocyte sedimentation rate; IgG (S)	JAK inhibitors (tofacitinib)	615934	IEM0034
2’,5’-Oligoadenylate synthetase 1 deficiency	OAS1	AD							Leukocytosis	IgG(S), Leukocytes (B)		222100	IEM0035
Equilibrative nucleoside transporter 1 deficiency	SLC29A1	AR							Augustine-null blood type	DNA			IEM0040
Equilibrative nucleoside transporter 3 deficiency	SLC29A3	AR							Leukocytosis	Erythrocyte sedimentation rate; IgG (S)		602782	IEM0041
Disorders of non-mitochondrial tRNA processing and aminoacyl-tRNA synthetases
Leucyl-tRNA synthetase 1 deficiency	LARS1	AR			Anemia, microcytic					ASAT/ALAT (P), Lactate (P), DNA		615438	IEM1310
Disorders of ribosomal biogenesis
X-linked dyskeratosis congenita	DKC1	XLR				Thrombocytopenia				DNA		305000	IEM1334
Autosomal recessive dyskeratosis congenita type 1	NOLA3	AR				Pancytopenia				DNA		224230	IEM1335
Autosomal recessive dyskeratosis congenita type 2	NOLA2	AR				Thrombocytopenia Pancytopenia				DNA		613987	IEM1336
Nucleophosmin 1 deficiency	NPM1	AD				Thrombocytopenia				DNA		164040	IEM1337
Diamond-Blackfan anemia type 1	RPS19	AD			Anemia, macrocytic					Reticulocytes (B)		105650	IEM1343
Diamond-Blackfan anemia type 3	RPS24	AD			Anemia, macrocytic					Reticulocytes (B)		610629	IEM1344
Diamond-Blackfan anemia type 4	RPS17	AD			Anemia, macrocytic					Reticulocytes (B)		612527	IEM1345
Diamond-Blackfan anemia type 5	RPL35A	AD			Anemia, macrocytic					Reticulocytes (B)		612528	IEM1346
Diamond-Blackfan anemia type 6	RPL5	AD			Anemia, macrocytic					Reticulocytes (B)		612561	IEM1347
Diamond-Blackfan anemia type 7	RPL11	AD			Anemia, macrocytic					Reticulocytes (B)		612562	IEM1348
Diamond-Blackfan anemia type 8	RPS7	AD			Anemia, macrocytic					Reticulocytes (B)		612563	IEM1349
Diamond-Blackfan anemia type 9	RPS10	AD			Anemia, macrocytic					Reticulocytes (B)		613308	IEM1350
Diamond-Blackfan anemia type 10	RPS26	AD			Anemia, macrocytic					Reticulocytes (B)		613309	IEM1351
Diamond-Blackfan anemia type 11	RPL26	AD			Anemia, macrocytic					Reticulocytes (B)		614900	IEM1352
Diamond-Blackfan anemia type 12	RPL15	AD			Anemia, macrocytic					Reticulocytes (B)		615550	IEM1353
Diamond-Blackfan anemia type 13	RPS29	AD			Anemia, megaloblastic					Reticulocytes (B)		615909	IEM1354
Diamond-Blackfan anemia type 14	TSR2	XLR			Anemia, macrocytic					Reticulocytes (B)		300946	IEM1355
Diamond-Blackfan anemia type 15	RPS28	AD			Anemia, macrocytic					Reticulocytes (B)		606164	IEM1356
Diamond-Blackfan anemia type 16	RPL27	AD			Anemia, macrocytic					Reticulocytes (B)		617408	IEM1357
Diamond-Blackfan anemia type 17	RPS27	AD			Anemia, macrocytic					Reticulocytes (B)		617409	IEM1358
Diamond-Blackfan anemia type 18	RPL18	AD			Anemia, hypoplastic, macrocytic					Reticulocytes (B)		618310	IEM1359
Diamond-Blackfan anemia type 19	RPL35	AD			Anemia, macrocytic					Reticulocytes (B)		618312	IEM1360
Diamond-Blackfan anemia type 20	RPS15A	AD			Anemia, macrocytic					Reticulocytes (B)		618313	IEM1361
Cytosolic small ribosomal subunit 20 deficiency	RPS20	AD			Anemia, macrocytic					DNA			IEM1365
Shwachman-Diamond syndrome, DNAJC21 type	DNAJC21	AR				Pancytopenia				DNA		617052	IEM1371
Shwachman-Diamond syndrome, EIF6 type	EIF6	AR				Neutropenia Thrombocytopenia				DNA		602912	IEM1372
OTHER (n=15)
Disorders of lysosome-related organelle biogenesis
Hermansky-Pudlak syndrome type 1	HPS1	AR		Bleeding tendency						DNA		203300	IEM1383
Hermansky-Pudlak syndrome type 2	AP3B1	AR				Neutropenia Thrombocytopenia				DNA		608233	IEM1384
Hermansky-Pudlak syndrome type 5	HPS5	AR				Neutropenia				DNA		614074	IEM1387
Hermansky-Pudlak syndrome type 6	HPS6	AR		Platelet function, abnormal						DNA		614075	IEM1388
Hermansky-Pudlak syndrome type 7	DTNBP1	AR		Platelet function, abnormal						DNA		614075	IEM1389
Hermansky-Pudlak syndrome type 8	BLOC1S3	AR		Platelet function, abnormal						DNA		614077	IEM1390
Hermansky-Pudlak syndrome type 9	BLOC1S6	AR				Thrombocytopenia			Leukocytosis	DNA		614171	IEM1391
Hermansky-Pudlak syndrome type 10	AP3D1	AR				Neutropenia				DNA		617050	IEM1392
Chediak-Higashi syndrome	LYST	AR		Bleeding tendency		Neutropenia Pancytopenia				DNA		214500	IEM1393
Griscelli syndrome type 2	RAB27A	AR				Neutropenia Thrombocytopenia				DNA		607624	IEM1395
Disorders of choline neurotransmission
Choreoacanthocytosis	VPS13A	AR	Acanthocytosis							DNA		200150	IEM1400
Disorders of the synaptic vesicle cycle
Rabenosyn 5 deficiency	RBSN	AR							Macrocytosis	Microalbumine (U)		609511	IEM1462
Disorders of oxalate metabolism
Glyoxylate reductase/hydroxypyruvate reductase deficiency	GRHPR	AR				Pancytopenia				Oxalic acid (U, P), Glyceric acid (U), Creatinine (P), Urea (P)		260000	IEM0905
Mitochondrial 4-hydroxy-2-oxoglutarate aldolase 1 deficiency deficiency	HOGA1	AR				Pancytopenia				Oxalic acid (P,U), Organic acids (U)		613616	IEM0906
Alanine-glyoxylate aminotransferase deficiency (peroxisomal)	AGXT	AR				Pancytopenia				Oxalic acid (U, P), Glycolic acid (P, U), Creatinine (P), Urea (P)	Liver or liver/kidney transplant	259900	IEM0903
